# Supplementary material for: Pyrazolo-triazolo-pyrimidine Scaffold as a Molecular Passepartout for the Pan-Recognition of Human Adenosine Receptors
Source: Biomolecules. 2023 Nov 3;13(11):1610. doi: 10.3390/biom13111610 (PMC10669182; doi:10.3390/biom13111610)
Supplement: Supplementary file 1 [file biomolecules-13-01610-s001.zip]

Archive with 5 entries (5 files):
- S1.mp4
- S2.mp4
- S3.mp4
- S4.mp4
- SI_Biomolecules_R1_proof.pdf
